# Supplementary material for: A standing wave tube-like setup designed for tomographic imaging of the sound-induced motion patterns in fish hearing structures
Source: BMC Biol. 2025 Sep 15;23:277. doi: 10.1186/s12915-025-02388-4 (PMC12439379; doi:10.1186/s12915-025-02388-4)
Supplement: Supplementary file 1 — Additional file 1: Excel sheets with data collected during the experiments, organised into separate sheets. Sheet1_Experimental_Data: summarized data of analyses and tables. Tables of Test-Tank measurements at different frequencies, with hydrophones placed in two different positions and experimental tests done using the Img-Tank and the Test-Tank. Sheet2_Raw_Data_beamline_exp: raw data used for analysis, categorized by frequency, phases (0° & 180°) and positions (RT, RB & TC). Sheet3_Raw_Data_SiG_setting: raw data including individual signal generator settings and measurements with both shakers operating simultaneously measured with Img-Tank, categorized by frequency, phases (0°& 180°) and positions (RT, RB & TC). [file 12915_2025_2388_MOESM1_ESM.xlsx]

## Sheet: Index_Abbreviation
Additional Excel File 1: Contains all data collected during the experiments, organized into separate sheets.
Sheet1_Experimental_Data: Analyzed data and tables.
Hydrophone Position: Test-tube measurements at different frequencies, with hydrophones placed in two different positions.
First H1 and H2 is inserted into the water column within the tube (IN water column) and second H1 and H2 got positioned with the hydrophone tip level with the inner tube wall (OUT wall level à as during tomography experiments).
All sound pressure levels (SPLs) are reported in dB re 1 μPa.
Signal Generator Setting Data: Experimental tests done using the Img-Tank and the Test-Tank.
Different frequencies and signal generator settings were used (output in Vpp, individual settings)
To see the difference between the output signals measured with the hydrophones H1 and H2, both shakers produced pure tones at different frequencies, with both identical and adjusted settings.
The generator settings were standardized for both tubes (Img-tank and Test-tank). Measurements at the center of the tube were performed exclusively with Test-tube.
Sheet2_Raw_Data_beamline_exp: Raw data used for analysis, categorized by frequency, phases (0° & 180°) and hydrophone (H1, H2, and central hydrophone).
Sheet3_Raw_Data_SiG_setting: Raw data including individual signal generator settings and measurements with both shakers operating simultaneously, measured with Test-Tank, categorized by frequency, phases (0° & 180°) and hydrophone (RT, RB, TC).
Img-Tank: Imaging Tank for beamline experiments with two openings
Test-Tank: Tests for experiments in the five openings
RT: hydrophone referenc position Top located near the upper shaker
RB: hydrophone referenc position bottom, located near the lower shaker
TC: position of the hydrophone located at the center instad of the test-subject
SiG: Signal Generator
SPLs: Sound Pressure Levels
Vpp: Peak-to-peak Voltage

## Sheet: Sheet1_Experimental_Data
mean Experimental Data										Table Manuscript (± S.E.)
Frequency (Hz)	No. of experiments	Phase°	Img-Tank - RT SPLs (dB re 1 μPa)	Img-Tank - RB SPLs (dB re 1 μPa)	mean diff. between RT and RB	absolut diff. of raw data between RT and RB	Test-Tank – TC SPLs (dB re 1 μPa)	diff. between center 0°vs180° (test_tank)		Frequency (Hz)	No. of experiments	Phase (°)	ET2O-H1 SPLs (dB re 1 μPa)	ET2O-H1 SPLs (dB re 1 μPa)	TT5O – 0° Center SPLs (dB re 1 μPa)
			mean	mean			mean
450	9	0	158.3	158.3	0	0.1	162.4	15.2667		A.N			118.0	118.5
550	119	0	156.7	156.755	0.0546218	0.1	159.389	18.2973		450	9	0	158.3 (± 1.7)	158.3 (± 1.7)	162.4 (± 1.8)
700	116	0	155.51	155.587	0.0769231	0.1	160.99	18.0809		550	119	0	156.7 (± 0.3)	156.8 (± 0.3)	159.4 (± 0.4)
1250	74	0	156.759	156.741	0.0189189	0.1	164.23	7.63041		700	116	0	155.5 (± 0.4)	155.6 (± 0.4)	161.0 (0.4)
1500	49	0	155.188	155.173	0.0142857	0.1	163.949	24.449		1250	74	0	156.8 (± 0.5)	156.7 (± 0.5)	164.2 (± 0.5)
1750	26	0	149.481	149.473	0.00769231	0.1	155.527			1500	49	0	155.2 (± 0.8)	155.2 (± 0.8)	163.9 (± 0.7)
2000	3	0	142.9	142.867	0.0333333	0	149.367			1750	26	0	149.5 (± 1.2)	149.5 (± 1.2)	155.5 (± 1.1)
										2000	3	0	142.9 (± 2.1)	142.9 (± 2.0)	149.4 (± 2.3)
450	3	180	154.867	154.6	0.266667	0.3	147.133
550	73	180	156.914	156.956	0.0424658	0.1	141.092			450	4	180	153.7 (± 3.1)	154.8 (± 3.0)	147.2 (± 2.8)
700	90	180	157.12	157.16	0.04	0.1	142.909			550	73	180	156.9 (± 0.4)	157.0 (± 0.4)	141.1 (± 1.0)
1250	7	180	157.543	157.471	0.0714286	0.2	156.6			700	90	180	157.1 (± 0.4)	157.2 (± 0.4)	142.9 (± 0.6)
1500	2	180	147.85	148.05	0.2	0.3	139.5			1250	7	180	157.5 (± 0.9)	157.5 (± 0.6)	156.6 (± 0.9)
										1500	2	180°	147.9 (± 7.5)	148.1 (± 7.8)	139.5 (± 10.2)
sum	571
Hydrophone Position
Frequency (Hz)	Phase°	Test-Tank-RT SPLs (dB re 1 μPa) - IN water column	Test-Tank-RT SPLs (dB re 1 μPa) - OUT wall level	diff. between in & out RT	Test-Tank-RB SPLs (dB re 1 μPa) - IN water column	Test-Tank-RB SPLs (dB re 1 μPa) - OUT wall level	diff. between in & out RB	Test-Tank-– 0° TC SPLs (dB re 1 μPa) - IN water column	Test-Tank-– 0° TC SPLs (dB re 1 μPa) - OUT wall level	diff. between in & out TC
550	0	159.7	160.7	1	159.7	160.7	1	160.7	163	2.3
700	0	160	160	0	160	160	0	159.8	159.5	0.3
1250	0	155	156.3	1.3	155	156.4	1.4	160.9	163.1	2.2
1500	0	157.1	157.1	0	157.1	157.2	0.1	164	163.2	0.8
1750	0	153	152.5	-0.5	153	152.5	0.5	158.3	156.8	1.5
2000	0	142.2	142.2	0	142.2	142.2	0	149.1	149.1	0
Signal Generator Setting Data
Frequency (Hz)	Measurement	Signal Generator output (Vpp)	Img-Tank - RT SPLs (dB re 1 μPa)	Img-Tank - RB SPLs (dB re 1 μPa)	diff. between Img-Tank - RT & RB	Test-Tank - RT SPLs (dB re 1 μPa)	Test-Tank - RB SPLs (dB re 1 μPa)	diff. between Test-Tank - RT & RB	Test-Tank - TC – 0° SPLs (dB re 1 μPa)	Test-Tank - TC - 180° SPLs (dB re 1 μPa)	SPL diff. between Test-Tank - 0° & 180°	measurements comparisons	SPL diff. between settings Test-Tank - 0°	SPL diff. between settings Test-Tank - 180°
450	1	same settings	168.81	171	2.19	169.7	172.1	2.4	179.6	175.7	3.9	1 vs. 2	9.05	23.6
	2	adjusted	162.7	162.7	0	162.7	162.7	0	170.55	152.1	18.45	1 vs. 3	18.1	30.55
	3	adjusted	152.4	152.5	0.1	152.4	152.8	0.4	161.5	145.15	16.35
550	1	same settings	171	173.6	2.6	171.3	174.2	2.9	178.65	173	5.65	1 vs. 2	9.9	22
	2	adjusted	165.7	165.5	0.2	165.7	165.5	0.2	168.75	151	17.75	1 vs. 3	20.85	30.85
	3	adjusted	155.2	155.1	0.1	155	155.3	0.3	157.8	142.15	15.65
700	1	same settings	161.5	165.7	4.2	171.4	167.5	3.9	170.65	169.5	1.15	1 vs. 2	9.45	25.8
	2	adjusted	159.6	159.9	0.3	159.6	159.9	0.3	161.2	143.7	17.5	1 vs. 3	14.05	35.5
	3	adjusted	147.7	147.8	0.1	147.7	147.8	0.1	156.6	134	22.6
1250	1	same settings	163.3	157.7	5.6	158.6	166	7.4	168.05	162.75	5.3	1 vs. 2	6.9	10.05
	2	adjusted	156.7	156.6	0.1	156.7	156.6	0.1	161.15	152.7	8.45	1 vs. 3	11.95	16.45
	3	adjusted	147.4	147.3	0.1	147.4	147.3	0.1	156.1	146.3	9.8
1750	1	same settings	163.4	154.8	8.6	163.8	153.2	10.6	159.7	159	0.7	1 vs. 2	1.85	17.8
	2	adjusted	150.6	150.8	0.2	150.6	150.8	0.2	157.85	141.2	16.65	1 vs. 3	9.05	24.1
	3	adjusted	142.7	142.9	0.2	142.7	142.9	0.2	150.65	134.9	15.75
2000	1	same settings	158.6	147.7	10.9	147.7	157.2	9.5	166.2	159.1	7.1	1 vs. 2	7.75	16.7
	2	adjusted	150.7	150.9	0.2	150.7	150.9	0.2	158.45	142.4	16.05	1 vs. 3	17.2	28.2
	3	adjusted	140.9	140.8	0.1	140.9	140.8	0.1	149	130.9	18.1

## Sheet: Sheet2_Raw_Data_beamline_exp
	Img-Tank - RT SPLs (dB re 1 μPa)	Img-Tank - RB SPLs (dB re 1 μPa)	differences between RT and RB	Test-Tank 0° – TC SPLs (dB re 1 μPa)		Img-Tank - RT SPLs (dB re 1 μPa)	Img-Tank - RB SPLs (dB re 1 μPa)	differences between RT and RB	Test-Tank 0° – TC SPLs (dB re 1 μPa)		Img-Tank - RT SPLs (dB re 1 μPa)	Img-Tank - RB SPLs (dB re 1 μPa)	differences between RT and RB	Test-Tank 0° – TC SPLs (dB re 1 μPa)		Img-Tank - RT SPLs (dB re 1 μPa)	Img-Tank - RB SPLs (dB re 1 μPa)	differences between RT and RB	Test-Tank 0° – TC SPLs (dB re 1 μPa)		Img-Tank - RT SPLs (dB re 1 μPa)	Img-Tank - RB SPLs (dB re 1 μPa)	differences between RT and RB	Test-Tank 0° – TC SPLs (dB re 1 μPa)		Img-Tank - RT SPLs (dB re 1 μPa)	Img-Tank - RB SPLs (dB re 1 μPa)	differences between RT and RB	Test-Tank 0° – TC SPLs (dB re 1 μPa)		Img-Tank - RT SPLs (dB re 1 μPa)	Img-Tank - RB SPLs (dB re 1 μPa)	differences between RT and RB	Test-Tank 0° – TC SPLs (dB re 1 μPa)		Img-Tank - RT SPLs (dB re 1 μPa)	Img-Tank - RB SPLs (dB re 1 μPa)	differences between RT and RB	Test-Tank 180° – TC SPLs (dB re 1 μPa)		Img-Tank - RT SPLs (dB re 1 μPa)	Img-Tank - RB SPLs (dB re 1 μPa)	differences between RT and RB	Test-Tank 180° – TC SPLs (dB re 1 μPa)		Img-Tank - RT SPLs (dB re 1 μPa)	Img-Tank - RB SPLs (dB re 1 μPa)	differences between RT and RB	Test-Tank 180° – TC SPLs (dB re 1 μPa)
Frequency	450-RT	450-RB		450-TC		550-RT	550-RB		550-TC		700-RT	700-RB		700-TC		1250-RT	1250-RB		1250-TC		1500-RT	1500-RB		1500-TC		1750-RT	1750-RB		1750-TC		2000-RT	2000-RB		2000-TC		450-RT-180°	450-RB-180°		450-TC-180°		550-RT-180°	550-RB-180°		550-TC-180°		700-RT-180°	700-RB-180°		700-TC-180°
	160.5	160.5	0	165.7		159	159	0	168.2		155	155.6	0.6	169.5		150.3	150.1	0.2	162.6		143.2	143.2	0	158.1		141.6	141.4	0.2	149.4		140	140	0	145.9		150.8	150.4	0.4	143.2		160.1	160	0.1	147.8		159	159.1	0.1	149.9
	160.5	160.5	0	165.7		159	159	0	168.2		155	155.6	0.6	169.5		148.4	148.6	0.2	161.4		144	144	0	160.7		141.6	141.4	0.2	149.4		141.8	141.8	0	148.5		150.8	150.4	0.4	143.2		158.3	158.1	0.2	146.3		158.6	158.5	0.1	148.8
	160.5	160.5	0	165.2		160.1	160	0.1	162.6		155	155.6	0.6	169.5		150.2	150.2	0	164		155.3	155.8	0.5	166.2		147.9	147.8	0.1	146.2		146.9	146.8	0.1	153.7		163	163	0	155		158.1	158.3	0.2	146.3		152.2	152.3	0.1	144.1
	160.5	160.5	0	165.7		158.3	158.1	0.2	160.5		158.4	158.4	0	172.6		160.3	160.2	0.1	167.7		140.4	140.3	0.1	150.7		147.9	147.8	0.1	146.2												158.2	158.2	0	146.2		150.7	150.7	0	142.3
	164.2	164.2	0	167.4		158.2	158.4	0.2	160.5		155	155.6	0.6	169.5		152.5	152.9	0.4	160		146.2	146.3	0.1	156.4		140.5	140.6	0.1	149.9		142.9	142.867	0.0333333	149.367		154.867	154.6	0.266667	147.133		157.4	157.4	0	145.1		161.1	161.1	0	152.3
	150.1	150.3	0.2	153.9		158.1	158.3	0.2	160.6		155	155.1	0.1	169.5		162.5	162.4	0.1	169.9		154.2	154.2	0	164.1		150.1	150.1	0	161.9												157.4	157.4	0	145.1		157	157	0	147.9
	150.1	150.3	0.2	153.9		158.2	158.2	0	160.7		149	149	0	165		166.6	166.7	0.1	162		156.8	156.8	0	167.7		150.9	150.9	0	163.1												157.6	157.7	0.1	145.1		154.2	154.2	0	143.4
	155.6	155.3	0.3	158.5		157.8	157.9	0.1	149.9		147.1	147.1	0	162.9		154	154	0	165.4		151.2	151.1	0.1	160.8		146.2	146.4	0.2	153.8												158.2	158.1	0.1	146.1		157	157	0	146.3
	163	163	0	165.6		157.4	157.4	0	159.8		156.3	156.3	0	175.3		157.7	157.7	0	165.2		157.7	157.6	0.1	167.3		145.9	145.8	0.1	153.1												156.1	156.4	0.3	147.3		157	157	0	146.1
						157.4	157.4	0	159.8		156.3	156.3	0	176		157.5	157	0.5	159.1		154.4	154.3	0.1	164		147	147	0	154.4												152.5	152.1	0.4	140.7		154.3	154.2	0.1	143.3
	158.333	158.344	0.0777778	162.4		149.7	149.8	0.1	152.2		155.7	155.8	0.1	176.1		151.9	151.9	0	166		155.4	155.4	0	165.8		142.4	142.1	0.3	149.9												160	160.1	0.1	144.5		155.3	155.3	0	144.3
						157.6	157.7	0.1	159.8		157.1	157.4	0.3	162		158.2	158.8	0.6	168.8		155.4	155.3	0.1	165.6		142.2	142.3	0.1	149.5												158.4	158.5	0.1	147.1		149.7	149.8	0.1	140.5
						158.2	158.1	0.1	160.8		159	159.1	0.1	163.5		161.1	161.4	0.3	163		157.1	157.2	0.1	167.4		146.6	146.6	0	154												157.2	157.2	0	142.8		163.2	163.3	0.1	154.7
						156.1	156.4	0.3	158.8		158.6	158.5	0.1	163.4		155.4	155.2	0.2	164.6		160.1	160.7	0.6	170.3		151.7	151.8	0.1	158.7												157.3	157.3	0	142.8		168.6	168.8	0.2	159.6
						152.5	152.1	0.4	154.6		152.2	152.3	0.1	157.1		156.8	156.8	0	154		160.2	160.2	0	170.3		147.8	147.8	0	154.5												165.7	165.8	0.1	150		150.3	149.9	0.4	138.4
						160	160.1	0.1	162.6		150.7	150.7	0	155.6		146.2	146.1	0.1	163.4		141.3	141.3	0	151.5		140.9	140.8	0.1	147.9												149.3	149.6	0.3	134.6		146.4	146.4	0	136.7
						158.4	158.5	0.1	160.9		161.1	161.1	0	166		155.5	155.2	0.3	171.4		142.9	142.7	0.2	153.1		147.1	147.3	0.2	154.5												145.5	145.6	0.1	133.1		154.3	154.3	0	142.6
						162	162	0	166.9		157	157	0	162		163.3	163	0.3	163.6		152.5	152	0.5	162.6		155.1	155.2	0.1	162.7												154.2	154.2	0	143.3		157	157.2	0.2	140.3
						157.8	157.7	0.1	160.3		154.2	154.2	0	158.9		155.3	155.1	0.2	157.3		155.5	155.3	0.2	165.7		157.1	157.2	0.1	164.6												160.7	160.7	0	138		156.8	156.8	0	145.1
						157.2	157.2	0	159.7		157	157	0	162		157.4	157.2	0.2	160.7		153.7	153.8	0.1	163.9		154.2	154.2	0	157.8												158.5	158.5	0	135.6		152.1	152.3	0.2	130.7
						157.3	157.3	0	159.7		158	158.1	0.1	162		152.5	152.4	0.1	166.4		159.1	159.2	0.1	169.1		157.8	157.9	0.1	161.4												158.5	158.7	0.2	135.6		153.3	153.8	0.5	128.1
						165.7	165.8	0.1	168.3		154.3	154.2	0.1	159.2		158	158.2	0.2	168.4		156.6	156.7	0.1	165.7		155.3	155.3	0	158.9												153.8	153.8	0	132.7		150.7	150.6	0.1	133.2
						154.7	154.6	0.1	160.3		155.3	155.3	0	160.1		160.5	160.1	0.4	171.6		145	145.1	0.1	155.6		155.7	155.7	0	158.9												155	155	0	132.8		157.1	157.3	0.2	140.7
						149.1	149.2	0.1	152.1		149.7	149.8	0.1	154.9		163.5	163.4	0.1	169.5		156.2	156.1	0.1	165.7		153.5	153.4	0.1	157.2												158.5	158.4	0.1	138.6		155.3	155.3	0	141.1
						160.7	160.8	0.1	163.5		163.2	163.3	0.1	168.4		161.3	161.1	0.2	153		154	154	0	164.5		159.5	159.5	0	162.9												158.6	158.8	0.2	138.6		154.3	154.2	0.1	142.2
						160.7	160.8	0.1	163.5		168.6	168.8	0.2	173.5		144.4	144.4	0	155.6		154	153.8	0.2	164.3		160	160	0	162.9												160.2	160.4	0.2	138		155.1	155.8	0.7	142.2
						146.3	146.6	0.3	149.5		155.6	155.5	0.1	160.6		147.3	147.3	0	155.6		157.9	157.8	0.1	167.9																	162.9	162.6	0.3	151.1		160.2	160.1	0.1	144.6
						149.3	149.6	0.3	152.2		140.8	140.4	0.4	145.3		147.3	147.6	0.3	167.9		155.5	155.4	0.1	157.8		149.481	149.473	0.0846154	155.527												163.6	163.3	0.3	146.6		153.5	153.7	0.2	139.1
						153.7	154	0.3	156.3		150.3	149.9	0.4	155.1		159.7	159.8	0.1	164.8		155.3	155.4	0.1	157.8																	157.3	157.3	0	134.6		160.2	160.3	0.1	152.6
						145.5	145.6	0.1	147.8		146.4	146.4	0	151.4		156.6	156.6	0	162.7		156.5	156.7	0.2	166.4																	157.3	157.3	0	134.6		160.2	160.3	0.1	152.6
						145.5	145.6	0.1	147.8		154.3	154.3	0	159.3		154.2	154.3	0.1	167.6		157	157	0	165.1																	157.3	157.3	0	134.6		159.7	159.5	0.2	137.5
						154.2	154.2	0	156.8		151.4	151.6	0.2	154.7		159.2	159.3	0.1	164.8		154.2	154.2	0	164																	155.5	156	0.5	130.1		155.5	155.6	0.1	142.2
						157.7	157.8	0.1	161.2		151.4	151.6	0.2	154.7		156.6	156.8	0.2	163.8		153.1	153	0.1	159.9																	160.2	160.4	0.2	138		160	160	0	152.6
						157.7	157.7	0	161.2		157	157.2	0.2	160.9		155.2	155	0.2	167.5		153.3	153.2	0.1	160.2																	159.6	159.4	0.2	143.8		160.7	160.8	0.1	152.6
						157.7	157.7	0	161.2		156.8	156.8	0	160.9		159.3	159.3	0	167.5		154.6	154.6	0	161.4																	153.2	153.1	0.1	133.5		157	157.2	0.2	141.3
						157.7	157.7	0	161.2		152.1	152.3	0.2	157.3		159.1	159	0.1	164.8		161.3	161.3	0	168.3																	158	158.5	0.5	138.6		155.2	155.3	0.1	142.2
						157.5	157.5	0	161.2		153.3	153.8	0.5	158.2		156.6	156.3	0.3	158.5		161.9	161.9	0	168.7																	161.1	161.6	0.5	150.2		161.2	161.2	0	152.6
						160.7	160.7	0	163.7		150.7	150.6	0.1	156		150.1	150.1	0	164.8		162.3	162.3	0	169.1																	158.4	158.1	0.3	138.6		155.9	156.2	0.3	141.3
						158.5	158.5	0	161.4		157.1	157.3	0.2	162.3		156.8	156.6	0.2	165.5		162.3	162.3	0	169.1																	153	153.1	0.1	128		155.3	155.6	0.3	142.2
						158.5	158.7	0.2	161.4		155.3	155.3	0	160.5		157.2	157.3	0.1	165.5		160.2	160.3	0.1	167.4																	156.1	156.1	0	129.9		156.8	156.7	0.1	141.6
						153.8	153.8	0	156		154.3	154.2	0.1	159.1		157.4	157.3	0.1	163.9		160.2	160.4	0.2	167.4																	156.9	156.9	0	129.9		155	155.1	0.1	142.2
						155	155	0	158.2		155.3	155.8	0.5	159.1		155.7	155.7	0	153.2		160.2	160	0.2	167.4																	159.2	159.5	0.3	143.2		156.9	157	0.1	155.7
						158.5	158.4	0.1	161.4		160.2	160.1	0.1	165.4		144.9	144.9	0	165.1		160	160	0	167.4																	161.2	161.3	0.1	150.2		156.9	157	0.1	155.7
						158.6	158.8	0.2	161.4		155.4	155.6	0.2	159.1		156.9	156.9	0	170		162.1	162.1	0	168																	153.1	153.2	0.1	128		152.3	152.4	0.1	136
						160.2	160.4	0.2	163.3		163.1	163.3	0.2	168.1		161.7	161.7	0	164.1		151.3	150.7	0.6	157.2																	153.2	153.3	0.1	128		152.2	152.2	0	136
						162.9	162.6	0.3	165.6		153.5	153.7	0.2	158.5		155.9	155.6	0.3	165.1		162.3	162.2	0.1	168.2																	155.2	155.3	0.1	135.4		152.6	152.6	0	136
						163.6	163.3	0.3	166.6		153.2	153.4	0.2	158.5		156.9	156.9	0	165.1		160.1	160.1	0	165.9																	155.2	155.3	0.1	135.4		152	152	0	136
						157.3	157.3	0	160.2		160.2	160.3	0.1	165.3		156.4	156.4	0	165.1		160.2	160.2	0	165.9																	154.8	154.7	0.1	133.1		156.1	156.1	0	140.5
						157.3	157.3	0	160.2		160.2	160.3	0.1	165.3		156	156.1	0.1	165.1		160	160	0	165.9																	155.8	155.7	0.1	135.4		156.2	156.4	0.2	140.5
						157.3	157.3	0	160.2		159.7	159.5	0.2	162.2		156.2	156.2	0	162.2																						155.4	155.5	0.1	135.4		152.8	152.8	0	136
						155.5	156	0.5	158		155.5	155.6	0.1	159.1		153.8	153.9	0.1	164.1		155.188	155.173	0.108163	163.949																	155.7	155.6	0.1	135.4		154.6	154.7	0.1	137.6
						160.2	160.4	0.2	163.3		160	160	0	165.3		155.6	155.7	0.1	165.1																						156	156	0	129.9		154.9	155	0.1	140.7
						159.6	159.4	0.2	162.4		160.7	160.8	0.1	165.3		156.3	156.3	0	167.4																						155.8	155.9	0.1	135.4		155.4	155.4	0	140.3
						153.2	153.1	0.1	156		157	157.2	0.2	162.3		159.8	159.6	0.2	161.3																						158.2	158.5	0.3	142		156.1	156.2	0.1	140.5
						158	158.5	0.5	161.4		155.2	155.3	0.1	159.1		154.7	154.7	0	165.6																						155.3	155.2	0.1	135.4		156.5	156.5	0	140.5
						161.1	161.6	0.5	164.3		161.2	161.2	0	165.3		159.1	159	0.1	159.7																						155.8	155.8	0	135.4		159.7	159.5	0.2	143.3
						158.4	158.1	0.3	161.4		155.9	156.2	0.3	161		153.3	153.4	0.1	161.4																						156.5	156.6	0.1	144.9		159.7	159.8	0.1	143.3
						153	153.1	0.1	155.9		155.3	155.6	0.3	159.1		155	154.9	0.1	163																						155.6	155.7	0.1	135.4		159.1	159.7	0.6	143.3
						156.1	156.1	0	159.2		156.8	156.7	0.1	161.8		156.7	156.7	0	167.8																						158.3	158.3	0	142		159.7	159.7	0	143.3
						156.9	156.9	0	159.2		155	155.1	0.1	159.1		162.7	162.7	0	167.8																						170	170	0	156.7		158	157.9	0.1	140.6
						159.2	159.5	0.3	162		156.9	157	0.1	161.9		162.5	162.5	0	166.65																						150.3	150.7	0.4	147.9		160.9	160.8	0.1	143.3
						161.2	161.3	0.1	164.3		156.9	157	0.1	161.9		160.6	160.8	0.2	166.6																						150.6	150.6	0	147.9		157.5	157.4	0.1	140.6
						153.1	153.2	0.1	155.9		152.3	152.4	0.1	157.4		158.2	158.3	0.1	163.8																						149.9	149.9	0	149.3		160.4	160.4	0	144.3
						153.2	153.3	0.1	155.9		152.2	152.2	0	157.4		156.1	156.1	0	161.8																						158	158.1	0.1	156.9		158.9	158.8	0.1	142
						155.2	155.3	0.1	157.8		152.6	152.6	0	157.4		155	154.9	0.1	160.7																						150.2	150	0.2	147.9		159	159.2	0.2	142.8
						155.2	155.3	0.1	157.8		152	152	0	157.4		160	160	0	165.5																						155	155.1	0.1	152.2		157.7	157.7	0	139.1
						155.5	155.6	0.1	157.8		156.1	156.1	0	161.3		160	160	0	165.5																						155.1	155.1	0	152.2		155	154.9	0.1	137.9
						155.5	155.6	0.1	153.4		156.2	156.4	0.2	161.3		159	159.1	0.1	164.6																						156.8	156.8	0	153.6		156.7	156.7	0	142.2
						154.8	154.7	0.1	157.5		152.8	152.8	0	157.4		160.5	160.5	0	165.5																						155	155	0	152.2		163.3	163.4	0.1	146.2
						155.8	155.7	0.1	157.8		154.6	154.7	0.1	159.6		162	161.9	0.1	167.8																						162	162	0	106.6		161.6	161.6	0	144.7
						155.4	155.5	0.1	157.8		154.9	155	0.1	159.8		160.3	160.2	0.1	165.5																						160.1	160	0.1	156.9		161.2	161.2	0	144.7
						155.7	155.6	0.1	157.8		155.4	155.4	0	160.5		160	160	0	165.5																						158.2	158.3	0.1	156.9		161.2	161.2	0	144.7
						156	156	0	159.2		156.1	156.2	0.1	161.3		163.3	163.2	0.1	167.8																						157.5	157.5	0	156.4		158.3	158.3	0	140.7
						155.8	155.9	0.1	157.8		155.6	155.6	0	160.5		161.2	161.3	0.1	167.8																											160.5	160.4	0.1	144.3
						158.2	158.5	0.3	160.9		156.5	156.5	0	161.3																											156.914	156.956	0.119178	141.092		160.8	160.5	0.3	144.3
						155.3	155.2	0.1	153.4		156.9	156.7	0.2	161.3		156.759	156.741	0.116216	164.23																											160.7	160.8	0.1	144.3
						155.2	155.3	0.1	157.8		159.7	159.5	0.2	164.7																																155.6	155.8	0.2	137.9
						155.8	155.8	0	157.8		159.7	159.8	0.1	164.7																																157.1	157.2	0.1	139.1
						156.5	156.6	0.1	159.4		159.1	159.7	0.6	164.7																																157.1	157.1	0	139.1
						155.6	155.7	0.1	157.8		159.7	159.7	0	164.7																																155	155	0	137.9
						155.8	155.5	0.3	153.4		158	157.9	0.1	163.2																																160.2	160.1	0.1	144.3
						158.3	158.3	0	160.9		160.9	160.8	0.1	166.1																																157.5	157.6	0.1	139.1
						158.5	158.4	0.1	160.9		157.5	157.4	0.1	163.2																																161.4	161.3	0.1	144.7
						160.1	160.1	0	162.9		160.4	160.9	0.5	164.2																																160.1	160.1	0	144.3
						160.2	160.7	0.5	162.9		158.9	158.8	0.1	162.2																																155.1	155.2	0.1	137.9
						167.9	167.9	0	170.1		159	159.2	0.2	162.4																																162	162	0	145.7
						150.3	150.7	0.4	152		157.7	157.7	0	161																																160.1	160	0.1	144.3
						155.7	155.7	0	158.1		157.7	157.7	0	161																																159.3	159.2	0.1	145.3
						155.7	155.7	0	158.1		155	154.9	0.1	159.4																																159.5	159.4	0.1	145.3
						154.4	154.8	0.4	157		156.7	156.7	0	159.9																																158.4	158.4	0	143
						155.7	155.8	0.1	158.1		163.3	163.4	0.1	166.6
						156.7	156.7	0	159.2		161.6	161.6	0	165.1																																157.12	157.16	0.102222	142.909
						156.1	156.1	0	159.2		161.2	161.2	0	165.1
						155.7	155.7	0	158.1		161.2	161.2	0	165.1
						156.1	156	0.1	159.2		158.3	158.3	0	161.6
						156.1	156.4	0.3	159.2		160.5	160.4	0.1	164.2
						156.1	156.4	0.3	159.2		160.8	160.7	0.1	164.2
						155.8	155.8	0	158.1		160.7	160.8	0.1	164.2
						159.8	159.8	0	162.2		155.6	155.8	0.2	159.4
						160.3	160.5	0.2	162.8		157.1	157.2	0.1	161
						158.1	158.4	0.3	161.4		157.1	157.1	0	161
						154.8	154.9	0.1	158.2		155	155	0	159.4
						157.3	157.3	0	160.7		160.2	160.1	0.1	164.2
						155.3	155.4	0.1	158.1		157.5	157.6	0.1	161
						150.6	150.6	0	152		161.4	161.3	0.1	165.1
						149.9	149.9	0	153.3		160.1	160.1	0	164.2
						158	158.1	0.1	161.3		165.5	165	0.5	168.6
						150.2	150	0.2	152		155.1	155.2	0.1	159.4
						155	155.1	0.1	158.1		162	162	0	165.1
						155.1	155.1	0	158.1		160.1	160	0.1	164.2
						157.1	157.2	0.1	160.7		159.3	159.2	0.1	162.3
						156.8	156.8	0	159.2		159.5	159.4	0.1	162.3
						157.3	157.3	0	160.7		158.9	158.9	0	161.3
						155	155	0	158.1		168.1	168	0.1	171.1
						162	162	0	166.5		158.4	158.4	0	161.4
						160.1	160	0.1	162.8		158.4	158.4	0	161.4
						158.2	158.3	0.1	161.3
						157.5	157.5	0	160.7		156.801	156.859	0.125862	162.3
						157.3	157.2	0.1	160.7
						156.7	156.755	0.115126	159.389

## Sheet: Sheet3_Raw_Data_SiG_setting
Frequency	Phase (°)	SiG-Setting upper Shaker (Vpp)	SiG-Setting lower Shaker (Vpp)	Img-Tank RT 0° - SPLs (dB re 1 μPa)	Img-Tank RB 0° - SPLs (dB re 1 μPa)	Img-Tank 0° - RT/RB same time SPLs (dB re 1 μPa)	Test-Tank TC 0° - SPLs (dB re 1 μPa)		Frequenz	Phase (°)	SiG-Setting upper Shaker (Vpp)	SiG-Setting lower Shaker (Vpp)	Img-Tank RT 180° - SPLs (dB re 1 μPa)	Img-Tank RB18 0° - SPLs (dB re 1 μPa)	Img-Tank 0° - RT/RB same time SPLs (dB re 1 μPa)	Test-Tank TC 180° - SPLs (dB re 1 μPa)	measureing same SPLs of H1&H2 to get relative SPL in center
450	0	0.9	0.4	160.5	160.5	162.6/160.1	165.7		450	180	0.4	0.3	150.8	150.4	149,2/156,5	143.2
450	0	0.9	0.4	160.5	160.5	162.6/160.1	165.7		450	180	0.4	0.3	150.8	150.4	149,2/156,5	143.2
450	0	0.9	0.4	160.5	160.5	162.6/160.1	165.2		450	180	0.7	0.4	150.3	155.4	150.1/154,8	147.3
450	0	0.9	0.4	160.5	160.5	162.6/160.1	165.7		450	180	1.1	0.4	163	163	163,5/158,9	155
450	0	1.8	1.5	164.2	164.2	166,1/164,3	167.4
450	0	0.4	0.3	150.1	150.3	156,7/142,8	153.9		550	180	2.5	0.24	160.1	160	155,1/159	147.8
450	0	0.4	0.3	150.1	150.3	156,7/142,8	153.9		550	180	2	0.2	158.3	158.1	153,4/157,2	146.3
450	0	1.3	0.4	155.6	155.3	156,6/151	158.5		550	180	3.3	0.2	158.1	158.3	150,0/157,8	146.3
450	0	1.1	0.4	163	163	164,3/158,4	165.6		550	180	4	0.2	158.2	158.2	150,6/157,8	146.2
									550	180	0.9	0.4	157.4	157.4	157,5/156,1	145.1
550	0	1.2	0.4	159	159	161/159,9	168.2		550	180	0.9	0.4	157.4	157.4	157,5/156,1	145.1
550	0	1.2	0.4	159	159	160,8/159.1	168.2		550	180	0.9	0.4	157.6	157.7	157,6/156,3	145.1
550	0	2.5	0.24	160.1	160	163,8/160,8	162.6		550	180	0.9	0.42	158.2	158.1	158,7/155,2	146.1
550	0	2	0.2	158.3	158.1	161,7/159,7	160.5		550	180	0.7	0.32	156.1	156.4	156,9/153.1	147.3
550	0	2	0.2	158.2	158.4	161,4/160,0	160.5		550	180	0.2	1.7	152.5	152.1	147,6/152,3	140.7
550	0	3.3	0.2	158.1	158.3	162,1/157,4	160.6		550	180	4.2	0.5	160	160.1	155,6/159,4	144.5
550	0	4	0.2	158.2	158.2	162,2/158,2	160.7		550	180	3.4	0.41	158.4	158.5	154,4/157,1	147.1
550	0	4	0.19	157.8	157.9	162,0/157,2	149.9		550	180	3	0.4	157.2	157.2	153,4/157,8	142.8
550	0	0.9	0.38	157.4	157.4	158,7/156,0	159.8		550	180	3.5	0.5	157.3	157.3	/	142.8
550	0	0.9	0.4	157.4	157.4	158,8/156	159.8		550	180	0.7	1.8	165.7	165.8	172,9/166,1	150
550	0	0.35	0.15	149.7	149.8	151,1/148,2	152.2		550	180	3.5	0.1	149.3	149.6	142,3/146,6	134.6
550	0	0.9	0.4	157.6	157.7	158,9/156,3	159.8		550	180	0.33	0.08	145.5	145.6	143,9/144,7	133.1
550	0	0.9	0.42	158.2	158.1	159.6/156.9	160.8		550	180	0.9	0.24	154.2	154.2	152,0/153,9	143.3
550	0	0.7	0.32	156.1	156.4	157.6/155.5	158.8		550	180	0.9	0.55	160.7	160.7	161,1/160,4	138
550	0	0.2	1.7	152.5	152.1	156/152,7	154.6		550	180	2.5	0.4	158.5	158.5	151,6/158,4	135.6
550	0	4.2	0.5	160	160.1	163,4/158,7	162.6		550	180	2.3	0.4	158.5	158.7	154,8/158,1	135.6
550	0	3.4	0.41	158.4	158.5	161,7/157	160.9		550	180	1.3	0.22	153.8	153.8	149,9/153,4	132.7
550	0	3.4	0.42	162	162	165,2/160	166.9		550	180	1.5	0.26	155	155	151,3/154,6	132.8
550	0	3	0.4	157.8	157.7	160,8/156	160.3		550	180	1.5	0.4	158.5	158.4	155,5/158,6	138.6
550	0	3	0.4	157.2	157.2	161/156,6	159.7		550	180	1.5	0.4	158.6	158.8	156,1/158,1	138.6
550	0	3.5	0.5	157.3	157.3	/	159.7		550	180	1.3	0.5	160.2	160.4	159,3/159,7	138
550	0	0.7	1.8	165.7	165.8	170,8/166,9	168.3		550	180	1.7	0.7	162.9	162.6	159,3/158,2	151.1
550	0	0.2	0.5	154.7	154.6	162,4/155,6	160.3		550	180	1.9	0.7	163.6	163.3	162,9/162	146.6
550	0	0.1	0.27	149.1	149.2	159,1/148,0	152.1		550	180	3	0.34	157.3	157.3	151,6/156,9	134.6
550	0	0.4	1.05	160.7	160.8	165,4/163	163.5		550	180	3	0.34	157.3	157.3	151,6/156,9	134.6
550	0	0.4	1.1	160.7	160.8	167,8/162,2	163.5		550	180	3	0.34	157.3	157.3	151,6/156,9	134.6
550	0	3.2	0.1	146.3	146.6	148,0/146,0	149.5		550	180	2.4	0.29	155.5	156	148,4/156,2	130.1
550	0	3.5	0.1	149.3	149.6	153,3/150,7	152.2		550	180	0.5	0.8	160.2	160.4	165,3/161,5	138
550	0	3.4	0.11	153.7	154	157,5/155,4	156.3		550	180	1	0.6	159.6	159.4	168,9/162,4	143.8
550	0	0.33	0.08	145.5	145.6	148/142,8	147.8		550	180	0.21	0.3	153.2	153.1	160,1/151,8	133.5
550	0	0.33	0.08	145.5	145.6	148,1/142,8	147.8		550	180	0.4	0.6	158	158.5	163,7/159,5	138.6
550	0	0.9	0.24	154.2	154.2	156,7/152,7	156.8		550	180	0.7	0.7	161.1	161.6	164,5/162,1	150.2
550	0	0.9	0.38	157.7	157.8	159,5/157,2	161.2		550	180	0.4	0.9	158.4	158.1	166/159,4	138.6
550	0	0.9	0.37	157.7	157.7	159,5/157,0	161.2		550	180	0.34	0.8	153	153.1	163,7/147,4	128
550	0	0.9	0.37	157.7	157.7	159,5/157,0	161.2		550	180	0.3	0.7	156.1	156.1	165,1/156,7	129.9
550	0	0.9	0.37	157.7	157.7	159,5/157,0	161.2		550	180	1.1	0.4	156.9	156.9	149,2/156,8	129.9
550	0	0.65	0.37	157.5	157.5	158,7/156,7	161.2		550	180	1.4	0.5	159.2	159.5	152,4/158,8	143.2
550	0	0.9	0.55	160.7	160.7	161,7/160,8	163.7		550	180	0.5	1	161.2	161.3	167,4/162,5	150.2
550	0	2.5	0.4	158.5	158.5	162,5/158,5	161.4		550	180	0.2	0.4	153.1	153.2	154.6	128
550	0	2.3	0.4	158.5	158.7	161,4/157,4	161.4		550	180	0.2	0.4	153.2	153.3	161,6/153,5	128
550	0	1.3	0.22	153.8	153.8	156,6/152,3	156		550	180	2.9	0.3	155.2	155.3	149,7/155,0	135.4
550	0	1.5	0.26	155	155	157,8/153,7	158.2		550	180	2.9	0.3	155.2	155.3	148,5/155,6	135.4
550	0	1.5	0.4	158.5	158.4	160.8/156.4	161.4		550	180	1.5	0.25	154.8	154.7	147,0/154,8	133.1
550	0	1.5	0.4	158.6	158.8	160,9/157,1	161.4		550	180	1.7	0.3	155.8	155.7	147,2/155,8	135.4
550	0	1.3	0.5	160.2	160.4	162,1/159,5	163.3		550	180	1.7	0.27	155.4	155.5	149,5/155,0	135.4
550	0	1.7	0.7	162.9	162.6	164,6/162,4	165.6		550	180	0.3	0.6	155.7	155.6	164,6/155,9	135.4
550	0	1.9	0.7	163.6	163.3	165,3/161,4	166.6		550	180	0.3	0.62	156	156	163,9/157,4	129.9
550	0	3	0.34	157.3	157.3	161.2/157,3	160.2		550	180	0.2	0.58	155.8	155.9	165,8/156,7	135.4
550	0	3	0.34	157.3	157.3	161.2/157,3	160.2		550	180	3.6	0.5	158.2	158.5	152,2/158,6	142
550	0	3	0.34	157.3	157.3	161.2/157,3	160.2		550	180	1.9	0.3	155.3	155.2	151,3/155,3	135.4
550	0	2.4	0.29	155.5	156	159,2/153,9	158		550	180	1.4	0.4	155.8	155.8	148,5/156,1	135.4
550	0	0.5	0.8	160.2	160.4	160,7/160,8	163.3		550	180	0.6	0.4	156.5	156.6	157,0/156,3	144.9
550	0	1	0.6	159.6	159.4	164,6/163,6	162.4		550	180	0.5	0.31	155.6	155.7	155,9/155,2	135.4
550	0	0.21	0.3	153.2	153.1	154,9/153	156		550	180	0.3	0.83	158.3	158.3	166,7/159,1	142
550	0	0.4	0.6	158	158.5	158,8/158,7	161.4		550	180	1.5	3.3	170	170	173,4/172,4	156.7
550	0	0.7	0.7	161.1	161.6	161,7/160,7	164.3		550	180	0.4	0.48	150.3	150.7	159/149,1	147.9
550	0	0.4	0.9	158.4	158.1	161,6/161,3	161.4		550	180	0.17	0.21	150.6	150.6	157,2/153,4	147.9
550	0	0.34	0.8	153	153.1	158,1/156,2	155.9		550	180	0.16	0.2	149.9	149.9	154,2/155,2	149.3
550	0	0.3	0.73	156.1	156.1	164,1/157,6	159.2		550	180	0.42	0.52	158	158.1	162,4/163,4	156.9
550	0	1.1	0.37	156.9	156.9	160,8/157,7	159.2		550	180	0.18	0.21	150.2	150	156.3/155,4	147.9
550	0	1.4	0.5	159.2	159.5	163,2/160,2	162		550	180	0.32	0.32	155	155.1	159,9/160,1	152.2
550	0	0.5	1	161.2	161.3	162,8/163,0	164.3		550	180	0.36	0.4	155.1	155.1	163,1/158,0	152.2
550	0	0.2	0.39	153.1	153.2	159,7/152,2	155.9		550	180	0.4	0.39	156.8	156.8	162,7/162,1	153.6
550	0	0.2	0.39	153.2	153.3	158,4/153,7	155.9		550	180	0.31	0.31	155	155	159,3/159,1	152.2
550	0	2.9	0.27	155.2	155.3	159,4/154,5	157.8		550	180	0.69	0.72	162	162	167,8/164,9	106.6
550	0	2.9	0.3	155.2	155.3	139,4/154,6	157.8		550	180	0.57	0.59	160.1	160	164,2/165,5	156.9
550	0	2.9	0.28	155.5	155.6	159,5/154,8	157.8		550	180	0.46	0.45	158.2	158.3	163,3/163,3	156.9
550	0	2.9	0.3	155.5	155.6	159,8/154,8	153.4		550	180	0.4	0.38	157.5	157.5	160,6/163,2	156.4
550	0	1.5	0.25	154.8	154.7	159,2/155,0	157.5
550	0	1.7	0.28	155.8	155.7	160,2/156,0	157.8		700	180	4	0.45	159	159.1	152,3/158,7	149.9
550	0	1.7	0.27	155.4	155.5	160,0/156,0	157.8		700	180	3.6	0.4	158.6	158.5	152,2/157,9	148.8
550	0	0.3	0.6	155.7	155.6	159,3/159,2	157.8		700	180	0.9	0.4	152.2	152.3	147,7/150,4	144.1
550	0	0.3	0.62	156	156	166,0/154,2	159.2		700	180	0.7	0.35	150.7	150.7	146,8/148,4	142.3
550	0	0.2	0.58	155.8	155.9	165,3/156,8	157.8		700	180	2.4	1.2	161.1	161.1	157,3/158,6	152.3
550	0	3.6	0.5	158.2	158.5	162,2/157,4	160.9		700	180	1.5	0.8	157	157	153,9/155	147.9
550	0	1.9	0.3	155.3	155.2	158,2/153,3	153.4		700	180	3.6	0.5	154.2	154.2	147,2/153,5	143.4
550	0	1.9	0.3	155.2	155.3	158,3/153,3	157.8		700	180	4.1	0.6	157	157	148,1/155,2	146.3
550	0	1.4	0.35	155.8	155.8	160,2/156,0	157.8		700	180	4.1	0.6	157	157	150,8/157,5	146.1
550	0	0.6	0.36	156.5	156.6	157,5/156,4	159.4		700	180	4.1	0.53	154.3	154.2	149,8/152,5	143.3
550	0	0.5	0.31	155.6	155.7	156,4/155,1	157.8		700	180	4.3	0.6	155.3	155.3	149,1/154,2	144.3
550	0	0.5	0.3	155.8	155.5	156,5/154,9	153.4		700	180	0.2	0.38	149.7	149.8	151,8/147,5	140.5
550	0	0.3	0.83	158.3	158.3	168,5/156,3	160.9		700	180	0.9	1.68	163.2	163.3	163,8/159,9	154.7
550	0	0.3	1.1	158.5	158.4	167,4/159,3	160.9		700	180	1.9	3.4	168.6	168.8	169,4/165,5	159.6
550	0	0.4	1	160.1	160.1	163,6/162,8	162.9		700	180	3.8	0.1	150.3	149.9	147,6/141,2	138.4
550	0	0.4	1.1	160.2	160.7	166,6/162,4	162.9		700	180	0.77	0.2	146.4	146.4	141,1/144,8	136.7
550	0	1.2	1.43	167.9	167.9	177,2/166,1	170.1		700	180	1.9	0.52	154.3	154.3	148,9/152,8	142.6
550	0	0.4	0.48	150.3	150.7	160,8/153,4	152		700	180	0.9	0.69	157	157.2	149,3/155,4	140.3
550	0	0.7	0.78	155.7	155.7	165,6/159,5	158.1		700	180	0.9	0.66	156.8	156.8	149,8/155,1	145.1
550	0	0.7	0.78	155.7	155.7	165,7/159,6	158.1		700	180	2.7	0.4	152.1	152.3	145,4/150,8	130.7
550	0	0.6	0.7	154.4	154.8	164,6/158,4	157		700	180	3.1	0.46	153.3	153.8	146,3/153,0	128.1
550	0	0.7	0.8	155.7	155.8	163,1/163,4	158.1		700	180	2.2	0.32	150.7	150.6	144,1/149,9	133.2
550	0	0.3	0.38	156.7	156.7	165,7/151,9	159.2		700	180	4.7	0.7	157.1	157.3	149,6/156,4	140.7
550	0	0.3	0.4	156.1	156.1	166,2/154,7	159.2		700	180	3.8	0.56	155.3	155.3	148,0/154,6	141.1
550	0	0.3	0.36	155.7	155.7	165,5/157,3	158.1		700	180	2	0.5	154.3	154.2	149,3/152,7	142.2
550	0	0.3	0.13	156.1	156	157,5/160,4	159.2		700	180	2.2	0.6	155.1	155.8	149,3/154,6	142.2
550	0	0.3	0.14	156.1	156.4	158,0/158,7	159.2		700	180	0.4	1	160.2	160.1	154,9/158,5	144.6
550	0	0.3	0.14	156.1	156.4	158,1/158,9	159.2		700	180	3.1	0.45	153.5	153.7	146,7/152,4	139.1
550	0	0.3	0.35	155.8	155.8	164,5/156,9	158.1		700	180	0.9	1.2	160.2	160.3	159,3/157,8	152.6
550	0	0.5	0.56	159.8	159.8	168,3/160,6	162.2		700	180	0.9	1.2	160.2	160.3	159,3/157,8	152.6
550	0	0.5	0.67	160.3	160.5	170,5/167,3	162.8		700	180	0.8	1.1	159.7	159.5	158,1/157,5	137.5
550	0	0.4	0.6	158.1	158.4	168,7/160,2	161.4		700	180	0.5	0.7	155.5	155.6	154,4/153,8	142.2
550	0	0.3	0.32	154.8	154.9	162,8/161,2	158.2		700	180	1.2	1.1	160	160	158,1/157,9	152.6
550	0	0.4	0.44	157.3	157.3	165,2/163,6	160.7		700	180	0.8	1.4	160.7	160.8	161,8/158,6	152.6
550	0	0.3	0.37	155.3	155.4	163,8/160,8	158.1		700	180	0.5	1	157	157.2	157,9/156,2	141.3
550	0	0.17	0.21	150.6	150.6	159,3/156,3	152		700	180	0.4	0.7	155.2	155.3	156,0/153,4	142.2
550	0	0.16	0.2	149.9	149.9	159,5/153,4	153.3		700	180	0.8	1.5	161.2	161.2	161,8/159,3	152.6
550	0	0.42	0.52	158	158.1	167,6/160,3	161.3		700	180	3	0.67	155.9	156.2	150,3/155,4	141.3
550	0	0.18	0.21	150.2	150	160/152,7	152		700	180	2.7	0.6	155.3	155.6	149,8/154,6	142.2
550	0	0.32	0.32	155	155.1	164/159,7	158.1		700	180	0.5	0.8	156.8	156.7	156,5/155,2	141.6
550	0	0.36	0.4	155.1	155.1	164,3/160,3	158.1		700	180	0.4	0.6	155	155.1	155,2/153,3	142.2
550	0	0.4	0.47	157.1	157.2	166,9/161,0	160.7		700	180	0.5	0.8	156.9	157	156,8/155,2	155.7
550	0	0.4	0.39	156.8	156.8	164,3/163,5	159.2		700	180	0.5	0.8	156.9	157	156,8/155,2	155.7
550	0	0.4	0.42	157.3	157.3	166,5/161,9	160.7		700	180	3.4	0.4	152.3	152.4	142,5/152,8	136
550	0	0.31	0.31	155	155	163,2/161,6	158.1		700	180	3.9	0.4	152.2	152.2	146,8/149,3	136
550	0	0.69	0.72	162	162	170,8/166,9	166.5		700	180	4	0.41	152.6	152.6	147,4/149,5	136
550	0	0.57	0.59	160.1	160	168,7/162,1	162.8		700	180	4	0.39	152	152	146,9/149,1	136
550	0	0.46	0.45	158.2	158.3	166,2/164,3	161.3		700	180	0.4	0.76	156.1	156.1	157,2/154,6	140.5
550	0	0.4	0.38	157.5	157.5	165,7/161,6	160.7		700	180	0.4	0.78	156.2	156.4	158,4/154,2	140.5
550	0	0.4	0.42	157.3	157.2	164,6/162,4	160.7		700	180	4	0.5	152.8	152.8	144,2/150,9	136
									700	180	3.5	0.6	154.6	154.7	148,2/154,2	137.6
700	0	2.4	0.7	155	155.6	158.5/157.2	169.5		700	180	3.6	0.6	154.9	155	148,0/154,4	140.7
700	0	2.4	0.7	155	155.6	158.5/157.2	169.5		700	180	3.9	0.7	155.4	155.4	152,0/152,8	140.3
700	0	2.4	0.7	155	155.6	/	169.5		700	180	1.2	0.7	156.1	156.2	152,1/154,1	140.5
700	0	3.4	1	158.4	158.4	161.6/161.2	172.6		700	180	0.4	0.88	156.5	156.5	158,0/154,8	140.5
700	0	2.4	0.7	155	155.6	158.5/157.2	169.5		700	180	0.6	1.4	159.7	159.5	161,8/158	143.3
700	0	3.3	1.5	155	155.1	157,4/154,8	169.5		700	180	0.6	1.3	159.7	159.8	160,5/158,2	143.3
700	0	1.4	0.7	149	149	151,8/149,1	165		700	180	0.6	1.2	159.1	159.7	160,9/157,6	143.3
700	0	2.9	0.54	147.1	147.1	151,1/148,8	162.9		700	180	0.6	1.3	159.7	159.7	161/157,6	143.3
700	0	3.1	0.6	156.3	156.3	159,7/159,8	175.3		700	180	2.7	0.8	158	157.9	151,1/156	140.6
700	0	3.1	0.6	156.3	156.3	159,9/157,8	176		700	180	3.8	1.1	160.9	160.8	164,3/162,8	143.3
700	0	2.9	0.55	155.7	155.8	159,3/158,8	176.1		700	180	1.2	3.2	157.5	157.4	/	140.6
700	0	2.8	0.35	157.1	157.4	161,1/158,0	162		700	180	0.9	1.13	160.4	160.4	161,1/161	144.3
700	0	4	0.45	159	159.1	162,9/160,2	163.5		700	180	0.8	0.78	158.9	158.8	160/158.3	142
700	0	3.6	0.41	158.6	158.5	162,3/159,5	163.4		700	180	0.8	0.8	159	159.2	160,2/158,7	142.8
700	0	0.9	0.43	152.2	152.3	155,3/153,7	157.1		700	180	0.3	0.35	157.7	157.7	159,5/156,3	139.1
700	0	0.7	0.35	150.7	150.7	153,7/152,5	155.6		700	180	0.5	0.21	155	154.9	151,2/154,7	137.9
700	0	2.4	1.2	161.1	161.1	164/163,1	166		700	180	0.6	0.26	156.7	156.7	152,2/156,8	142.2
700	0	1.5	0.8	157	157	160,3/159,6	162		700	180	1.3	0.58	163.3	163.4	158,8/163,2	146.2
700	0	3.6	0.5	154.2	154.2	158,1/154,4	158.9		700	180	0.5	0.52	161.6	161.6	161,5/161,1	144.7
700	0	4.1	0.6	157	157	159	162		700	180	0.5	0.52	161.2	161.2	161,2/160,7	144.7
700	0	3.8	0.5	157	158.1	162,6/158,6	162		700	180	0.5	0.52	161.2	161.2	161,3/160,8	144.7
700	0	4.1	0.53	154.3	154.2	158.1	159.2		700	180	0.3	0.38	158.3	158.3	159,2/158,3	140.7
700	0	4.3	0.6	155.3	155.3	158,7/155,4	160.1		700	180	0.4	0.5	160.5	160.4	161,2/160,4	144.3
700	0	0.2	0.38	149.7	149.8	146,7/151,6	154.9		700	180	0.4	0.49	160.8	160.5	161,5/161	144.3
700	0	0.9	1.68	163.2	163.3	159,3/164,2	168.4		700	180	0.4	0.51	160.7	160.8	161,3/161,1	144.3
700	0	1.9	3.42	168.6	168.8	165,9/170,1	173.5		700	180	0.23	0.26	155.6	155.8	156,7/155,1	137.9
700	0	0.4	0.75	155.6	155.5	153,1/157,4	160.6		700	180	0.35	0.32	157.1	157.2	158,5/156,5	139.1
700	0	2.5	0.1	140.8	140.4	144,7/145,4	145.3		700	180	0.35	0.32	157.1	157.1	158,5/156,5	139.1
700	0	3.8	0.14	150.3	149.9	153,4/154,7	155.1		700	180	0.23	0.23	155	155	156,4/154,9	137.9
700	0	0.77	0.2	146.4	146.4	150/147,7	151.4		700	180	0.42	0.48	160.2	160.1	160,7/160,6	144.3
700	0	1.9	0.52	154.3	154.3	157,7/155,7	159.3		700	180	0.3	0.34	157.5	157.6	158,8/157,3	139.1
700	0	0.9	0.38	151.4	151.6	154,3/153,1	154.7		700	180	0.4	0.49	161.4	161.3	163,7/160,9	144.7
700	0	0.9	0.38	151.4	151.6	154,3/153,1	154.7		700	180	0.4	0.42	160.1	160.1	160,7/160,3	144.3
700	0	0.9	0.69	157	157.2	160,9/159,2	160.9		700	180	0.21	0.25	155.1	155.2	156,9/155,4	137.9
700	0	0.9	0.66	156.8	156.8	161,1/158,8	160.9		700	180	0.47	0.59	162	162	164,1/161,3	145.7
700	0	2.7	0.4	152.1	152.3	156,0/154,2	157.3		700	180	0.42	0.45	160.1	160	162,1/159,3	144.3
700	0	3.1	0.46	153.3	153.8	157,2/154,1	158.2		700	180	0.32	0.38	159.3	159.2	161,7/159,1	145.3
700	0	2.2	0.32	150.7	150.6	154,6/151,3	156		700	180	0.4	0.38	159.5	159.4	160,6/159,3	145.3
700	0	4.7	0.7	157.1	157.3	160,8/157,6	162.3		700	180	0.3	0.36	158.4	158.4	160,0/158,8	143
700	0	3.8	0.56	155.3	155.3	159,1/155,4	160.5
700	0	2	0.5	154.3	154.2	157,7/154,8	159.1		1250	180	1	1.4	160.3	160.2	146,6/153,1	158.8
700	0	2.2	0.6	155.1	155.8	158.8/156,6	159.1		1250	180	0.9	1.7	154	154	146,9/146,1	153.3
700	0	0.4	1	160.2	160.1	163,5/160,8	165.4		1250	180	1.2	2.3	157.7	157.7	148,4/149,9	156.4
700	0	1.5	0.6	155.4	155.6	158,6/156,5	159.1		1250	180	1.1	2	157.5	157	147,6/148,2	156.5
700	0	3.6	1.5	163.1	163.3	166,2/164,8	168.1		1250	180	3.8	2.4	161.1	161.4	154,9/153,7	160.5
700	0	3.1	0.45	153.5	153.7	157,8/154,9	158.5		1250	180	1.3	2.48	155.4	155.2	166,6/163,0	154.7
700	0	3	0.4	153.2	153.4	157,5/154,5	158.5		1250	180	2.6	2.3	156.8	156.8	152,6/147,2	156
700	0	0.9	1.2	160.2	160.3	162/161,9	165.3
700	0	0.9	1.2	160.2	160.3	162/161,9	165.3		1500	180	0.8	0.9	155.3	155.8	145,2/146,1	149.7
700	0	0.8	1.1	159.7	159.5	161,2/161,1	162.2		1500	180	1.7	3	140.4	140.3	148,7/142,3	129.3
700	0	0.5	0.7	155.5	155.6	157,3/157,2	159.1
700	0	1.2	1.1	160	160	162;3/161,4	165.3
700	0	0.8	1.4	160.7	160.8	159,7/159,8	165.3
700	0	0.5	1	157	157.2	155,6/159,5	162.3
700	0	0.4	0.73	155.2	155.3	153,8/157,1	159.1
700	0	0.8	1.48	161.2	161.2	159,7/163,1	165.3
700	0	3	0.67	155.9	156.2	159,0/157,3	161
700	0	2.7	0.6	155.3	155.6	158,5/156,3	159.1
700	0	0.5	0.8	156.8	156.7	156,6/158,6	161.8
700	0	0.4	0.64	155	155.1	154,9/156,7	159.1
700	0	0.5	0.8	156.9	157	156,7/158,6	161.9
700	0	0.5	0.8	156.9	157	156,7/158,6	161.9
700	0	3.4	0.4	152.3	152.4	156,7/152,9	157.4
700	0	3.9	0.4	152.2	152.2	155,6/154,7	157.4
700	0	4	0.41	152.6	152.6	155,4/155,1	157.4
700	0	4	0.39	152	152	155,0/154,6	157.4
700	0	0.4	0.76	156.1	156.1	153,5/158,1	161.3
700	0	0.4	0.78	156.2	156.4	153,1/158,2	161.3
700	0	4	0.49	152.8	152.8	157,2/154,7	157.4
700	0	3.5	0.59	154.6	154.7	158,3/154,7	159.6
700	0	3.6	0.6	154.9	155	158,7/155,0	159.8
700	0	3.9	0.66	155.4	155.4	158,6/157,8	160.5
700	0	1.2	0.7	156.1	156.2	158,8/158,2	161.3
700	0	1.1	0.64	155.6	155.6	158,3/157,6	160.5
700	0	0.4	0.88	156.5	156.5	154,1/158,1	161.3
700	0	0.4	0.9	156.9	156.7	154,3/158,2	161.3
700	0	0.6	1.4	159.7	159.5	155,5/161,5	164.7
700	0	0.6	1.3	159.7	159.8	157,7/161,4	164.7
700	0	0.6	1.2	159.1	159.7	159,8/160,8	164.7
700	0	0.6	1.3	159.7	159.7	157,9/161,2	164.7
700	0	2.7	0.8	158	157.9	161,1/160	163.2
700	0	3.8	1.1	160.9	160.8	164,3/162,8	166.1
700	0	1.2	3.2	157.5	157.4	/	163.2
700	0	0.9	1.13	160.4	160.9	159,5/162,4	164.2
700	0	0.8	0.78	158.9	158.8	159,1/160.1	162.2
700	0	0.8	0.8	159	159.2	158,5/160,6	162.4
700	0	0.3	0.35	157.7	157.7	156,8/159,1	161
700	0	0.3	0.35	157.7	157.7	156,9/159,2	161
700	0	0.5	0.21	155	154.9	158,3/155,0	159.4
700	0	0.6	0.26	156.7	156.7	159,9/157,3	159.9
700	0	1.3	0.58	163.3	163.4	166,6/163,6	166.6
700	0	0.5	0.52	161.6	161.6	162,1/163,0	165.1
700	0	0.5	0.52	161.2	161.2	161,9/162,7	165.1
700	0	0.5	0.52	161.2	161.2	162,0/162,8	165.1
700	0	0.3	0.38	158.3	158.3	157,7/159,6	161.6
700	0	0.4	0.5	160.5	160.4	160,0/161,8	164.2
700	0	0.4	0.49	160.8	160.7	161,7/161,2	164.2
700	0	0.4	0.51	160.7	160.8	160,4/162	164.2
700	0	0.23	0.26	155.6	155.8	156,3/156,2	159.4
700	0	0.35	0.32	157.1	157.2	156,1/159,1	161
700	0	0.35	0.32	157.1	157.1	156,7/158,8	161
700	0	0.23	0.23	155	155	155,4/155,8	159.4
700	0	0.42	0.48	160.2	160.1	160,1/161,5	164.2
700	0	0.3	0.34	157.5	157.6	157,7/158,9	161
700	0	0.4	0.49	161.4	161.3	158,8/162,6	165.1
700	0	0.4	0.42	160.1	160.1	160,1/161,2	164.2
700	0	0.8	0.79	165.5	165	165,7/166,3	168.6
700	0	0.21	0.25	155.1	155.2	153,3/156,8	159.4
700	0	0.47	0.59	162	162	159,4/164	165.1
700	0	0.42	0.45	160.1	160	159,6/161,3	164.2
700	0	0.32	0.38	159.3	159.2	157,0/160,7	162.3
700	0	0.4	0.38	159.5	159.4	159,5/160,6	162.3
700	0	0.3	0.39	158.9	158.9	157,1/160,1	161.3
700	0	0.9	1.2	168.1	168	165,7/169,6	171.1
700	0	0.3	0.36	158.4	158.4	157,8/159,0	161.4
700	0	0.3	0.36	158.4	158.4	157,8/159,0	161.4
1250	0	2.4	3.1	150.3	150.1	156,3/150	162.6
1250	0	1.7	3	148.4	148.6	155,9/146	161.4
1250	0	1.6	3.1	150.2	150.2	158,3/145,5	164
1250	0	1	1.4	160.3	160.2	161,9/162,3	167.7
1250	0	0.4	0.6	152.5	152.9	154,2/154,7	160
1250	0	1.3	1.8	162.5	162.4	164/164,4	169.9
1250	0	0.9	1.7	166.6	166.7	153,2/156,7	162
1250	0	1.2	2.3	154	154	162,8/162,8	165.4
1250	0	1	2	157.7	157.7	162/162,1	165.2
1250	0	4.7	0.74	157.5	157	152,7/153,3	159.1
1250	0	1.6	2.7	151.9	151.9	161,5/162,2	166
1250	0	3.8	2.4	158.2	158.8	163,9/165	168.8
1250	0	1.3	2.48	161.1	161.4	164,6/167,2	163
1250	0	2.6	2.28	155.4	155.2	159,7/161,1	164.6
1250	0	0.32	0.6	156.8	156.8	150,5/149,8	154
1250	0	1	1.72	146.2	146.1	158,6/158,5	163.4
1250	0	1.8	4	155.5	155.2	163,5/164,7	171.4
1250	0	0.7	1.6	163.3	163	155,7/156,8	163.6
1250	0	0.9	2.06	155.3	155.1	158,8/159,4	157.3
1250	0	0.6	1.2	157.4	157.2	156,6/156,1	160.7
1250	0	1.2	2.3	152.5	152.4	162,2/161,5	166.4
1250	0	1	2	158	158.2	160,2/159,2	168.4
1250	0	2.5	3.8	160.5	160.1	166/164,2	171.6
1250	0	1.9	2.9	163.5	163.4	159.1/161,8	169.5
1250	0	3.5	2.2	161.3	161.1	154,2/150,3	153
1250	0	4.3	3.1	144.4	144.4	158/154	155.6
1250	0	4	0.3	147.3	147.3	157,9/155,3	155.6
1250	0	2.3	2.9	147.3	147.6	162,4/163,1	167.9
1250	0	1.6	2.1	159.7	159.8	160,4/159.9	164.8
1250	0	1.2	1.6	156.6	156.6	158,9/157,7	162.7
1250	0	1.9	2.9	154.2	154.3	161,7/162,4	167.6
1250	0	1.4	2.2	159.2	159.3	158,7/159,5	164.8
1250	0	1.5	1.6	156.6	156.8	155,5/157,9	163.8
1250	0	2.4	2.6	155.2	155	159,7/162,0	167.5
1250	0	2.1	2.2	159.3	159.3	157,6/160,6	167.5
1250	0	1.3	1.9	159.1	159	158,6/158,6	164.8
1250	0	0.6	0.93	156.6	156.3	152,3/152,4	158.5
1250	0	1.3	1.9	150.1	150.1	158,8/158,8	164.8
1250	0	1.4	2.1	156.8	156.6	157,7/158,5	165.5
1250	0	1.7	2.4	157.2	157.3	159,7/160,4	165.5
1250	0	1.4	1.9	157.4	157.3	159,2/159,2	163.9
1250	0	0.36	0.48	155.7	155.7	148,8/148,0	153.2
1250	0	2	1.7	144.9	144.9	160,9/161,8	165.1
1250	0	3	2.4	156.9	156.9	165,6/166,8	170
1250	0	1	1.9	161.7	161.7	159,2/159,2	164.1
1250	0	1.2	2.4	155.9	155.6	159,2/159,1	165.1
1250	0	1.4	2.21	156.9	156.9	158,2/159,2	165.1
1250	0	2	3	156.4	156.4	161,9/161,9	165.1
1250	0	2.5	2.5	156	156.1	159,1/159,7	165.1
1250	0	1.8	1.9	156.2	156.2	156,5/157,4	162.2
1250	0	2.2	2.2	153.8	153.9	159,2/159,6	164.1
1250	0	2.2	2.1	155.6	155.7	158,6/159,3	165.1
1250	0	2.1	3	156.3	156.3	156/161,1	167.4
1250	0	2.7	1.6	159.8	159.6	158,7/161,4	161.3
1250	0	4.4	2.6	154.7	154.7	163/165,7	165.6
1250	0	3.4	1.68	159.1	159	155,5/158,2	159.7
1250	0	4	2	153.3	153.4	156,5/159,4	161.4
1250	0	1.3	0.97	155	154.9	158,4/160,2	163
1250	0	4	2.5	156.7	156.7	166,1/167,9	167.8
1250	0	4	2.2	162.7	162.7	163,9/167,6	167.8
1250	0	3.6	2	162.5	162.5	162,2/165,7	166.65
1250	0	3.5	1.88	160.6	160.8	160,4/164,0	166.6
1250	0	1.8	1.1	158.2	158.3	158,6/161,7	163.8
1250	0	1.4	0.85	156.1	156.1	159,4/161,8	161.8
1250	0	1.57	0.88	155	154.9	154,9/158,5	160.7
1250	0	1.96	1.34	160	160	160,3/163,1	165.5
1250	0	2.5	1.49	160	160	160,7/163,8	165.5
1250	0	4	1.66	159	159.1	162,4/164,3	164.6
1250	0	2.7	1.55	160.5	160.5	159,7/164,2	165.5
1250	0	3	2	162	161.9	164,3/166,7	167.8
1250	0	2.9	1.73	160.3	160.2	159,9/163,7	165.5
1250	0	2.5	1.82	160	160	161/163,7	165.5
1250	0	2.8	2.1	163.3	163.2	165,7/168,6	167.8
1250	0	2	1.8	161.2	161.3	164,2/165,4	167.8
1500	0	3.6	2	143.2	143.2	145.6/135,3	158.1
1500	0	3.6	2.6	144	144	148,5/139,9	160.7
1500	0	0.8	0.9	155.3	155.8	150,3/154,2	166.2
1500	0	1.7	3	140.4	140.3	152,5/147,4	150.7
1500	0	2.5	3.7	146.2	146.3	156,6/153,3	156.4
1500	0	3.6	0.5	154.2	154.2	147,2/153,5	164.1
1500	0	3	2.2	156.8	156.8	160,8/162	167.7
1500	0	1.2	1.17	151.2	151.1	151,9/151,7	160.8
1500	0	2.8	2.4	157.7	157.6	154,3/157,5	167.3
1500	0	1.8	1.62	154.4	154.3	153,6/155,7	164
1500	0	1.6	2.3	155.4	155.4	163,1/159,3	165.8
1500	0	1.7	2	155.4	155.3	161,6/159,5	165.6
1500	0	1.9	2.2	157.1	157.2	163,4/161,5	167.4
1500	0	3.6	3.3	160.1	160.7	166,9/166,8	170.3
1500	0	3.3	2.9	160.2	160.2	165,7/166,3	170.3
1500	0	4.7	2.2	141.3	141.3	139,7/144,4	151.5
1500	0	5	2.7	142.9	142.7	140,9/145,1	153.1
1500	0	3.2	2.7	152.5	152	157,5/157,5	162.6
1500	0	2.5	2.5	155.5	155.3	157,3/158,1	165.7
1500	0	1.8	1.9	153.7	153.8	150,4/153,7	163.9
1500	0	4	2.9	159.1	159.2	162,3/163,6	169.1
1500	0	3.1	2.2	156.6	156.7	159,4/160,8	165.7
1500	0	4.1	2.7	145	145.1	153,5/149,0	155.6
1500	0	2.1	1.8	156.2	156.1	161,0/161,0	165.7
1500	0	3.5	3.1	154	154	157,9/159,5	164.5
1500	0	4	1.7	154	153.8	154,4/159,4	164.3
1500	0	3	2.5	157.9	157.8	156,4/158,5	167.9
1500	0	2.3	1.8	155.5	155.4	157,9/159,6	157.8
1500	0	3.7	2.5	155.3	155.4	158,0/159,7	157.8
1500	0	4	1.6	156.5	156.7	159,6/162,2	166.4
1500	0	2.8	2.2	157	157	159/160,1	165.1
1500	0	3.5	2.5	154.2	154.2	158,7/160,8	164
1500	0	4	2.2	153.1	153	155,7/158	159.9
1500	0	4	2.2	153.3	153.2	155,8/158,1	160.2
1500	0	1.6	1.08	154.6	154.6	156,6/158,5	161.4
1500	0	4	2.4	161.3	161.3	161,3/165,1	168.3
1500	0	4	2.6	161.9	161.9	164,1/167,4	168.7
1500	0	3.6	2.37	162.3	162.3	164,0/167,2	169.1
1500	0	3.6	2.37	162.3	162.3	164,0/167,2	169.1
1500	0	4	2.3	160.2	160.3	162,6/165,4	167.4
1500	0	2.5	1.6	160.2	160.4	164,2/167,2	167.4
1500	0	2.5	1.5	160.2	160	164,2/167,1	167.4
1500	0	3.08	0.95	160	160	163/165,3	167.4
1500	0	4	2.37	162.1	162.1	164,7/167,8	168
1500	0	4	4	151.3	150.7	156,7/146,6	157.2
1500	0	3.2	2.25	162.3	162.2	164,9/167,8	168.2
1500	0	4	2	160.1	160.1	163,0/166,9	165.9
1500	0	3.2	2.1	160.2	160.2	163/165,3	165.9
1500	0	3.3	2.15	160	160	161,8/164,1	165.9
1750	0	4.1	1.8	141.6	141.4	140,9/129	149.4
1750	0	4.1	1.8	141.6	141.4	142,7/141,8	149.4
1750	0	3.3	2	147.9	147.8	149/147,4	146.2
1750	0	3.3	2	147.9	147.8	149/147,4	146.2
1750	0	4.1	2	140.5	140.6	141,9/141,2	149.9
1750	0	4	2	150.1	150.1	154,7/157,9	161.9
1750	0	3.6	3.1	150.9	150.9	152,3/144,4	163.1
1750	0	3.4	4.1	146.2	146.4	154,3/143,5	153.8
1750	0	3	3.1	145.9	145.8	153.2/151,6	153.1
1750	0	2	4.1	147	147	153,7/143,1	154.4
1750	0	2.2	4.2	142.4	142.1	154,2/148,8	149.9
1750	0	4.7	2.2	142.2	142.3	140,4/140,6	149.5
1750	0	4	3.5	146.6	146.6	151,7/152,6	154
1750	0	4	3.6	151.7	151.8	156,7/157,4	158.7
1750	0	2.8	4	147.8	147.8	157,2/153,9	154.5
1750	0	5.5	2.3	140.9	140.8	139,2/141,8	147.9
1750	0	3.6	4.9	147.1	147.3	153,2/151,3	154.5
1750	0	3	1.9	155.1	155.2	156,8/157,3	162.7
1750	0	4	2.3	157.1	157.2	157,3/162,1	164.6
1750	0	4	4.1	154.2	154.2	160,4/161,8	157.8
1750	0	4	2.06	157.8	157.9	150,7/159,4	161.4
1750	0	4	3.03	155.3	155.3	156,8/161,9	158.9
1750	0	4	3.27	155.7	155.7	154,8/161,7	158.9
1750	0	3.5	2.3	153.5	153.4	155,2/161,5	157.2
1750	0	4	3.43	159.5	159.5	157,6/159,5	162.9
1750	0	3.51	2.69	160	160	161,3/165,5	162.9
2000	0	2.6	4	140	140	150,3/139,6	145.9
2000	0	5	3.9	141.8	141.8	150,7/153,6	148.5
2000	0	4	3	146.9	146.8	149,3/155,6	153.7
